# Supplementary material for: Transcriptome and co-expression network analyses of key genes and pathways associated with differential abscisic acid accumulation during maize seed maturation
Source: BMC Plant Biol. 2022 Jul 22;22:359. doi: 10.1186/s12870-022-03751-1 (PMC9308322; doi:10.1186/s12870-022-03751-1)
Supplement: Supplementary file 4 — Additional file 4: Table S4. Genes identified mediumpurple3 module. [file 12870_2022_3751_MOESM4_ESM.xlsx]

## Sheet: Sheet1
Gene_id	Modules	Note: DEGs were highlighted in red.
Zm00001d000299	mediumpurple3	Endosomal targeting BRO1-like domain-containing protein
Zm00001d000381	mediumpurple3
Zm00001d001866	mediumpurple3
Zm00001d002139	mediumpurple3
Zm00001d002284	mediumpurple3	F-box/kelch-repeat protein
Zm00001d002347	mediumpurple3	Bifunctional inhibitor/lipid-transfer protein/seed storage
Zm00001d002447	mediumpurple3
Zm00001d002688	mediumpurple3
Zm00001d002760	mediumpurple3	Ethylene-responsive transcription factor ERF105
Zm00001d002768	mediumpurple3
Zm00001d002971	mediumpurple3
Zm00001d003264	mediumpurple3
Zm00001d003399	mediumpurple3
Zm00001d003404	mediumpurple3
Zm00001d003432	mediumpurple3
Zm00001d003497	mediumpurple3
Zm00001d003533	mediumpurple3	Lipoxygenase
Zm00001d003645	mediumpurple3
Zm00001d003648	mediumpurple3
Zm00001d003671	mediumpurple3
Zm00001d003784	mediumpurple3
Zm00001d003823	mediumpurple3
Zm00001d003848	mediumpurple3
Zm00001d004388	mediumpurple3
Zm00001d004389	mediumpurple3
Zm00001d004415	mediumpurple3
Zm00001d004416	mediumpurple3	Probable RNA-dependent RNA polymerase 5
Zm00001d004418	mediumpurple3
Zm00001d004716	mediumpurple3
Zm00001d004762	mediumpurple3
Zm00001d005174	mediumpurple3
Zm00001d005177	mediumpurple3
Zm00001d005241	mediumpurple3
Zm00001d005451	mediumpurple3	Cellulose synthase A catalytic subunit 5 [UDP-forming]
Zm00001d005682	mediumpurple3
Zm00001d005733	mediumpurple3
Zm00001d005847	mediumpurple3
Zm00001d005869	mediumpurple3
Zm00001d005995	mediumpurple3
Zm00001d006040	mediumpurple3
Zm00001d006057	mediumpurple3
Zm00001d006137	mediumpurple3
Zm00001d006197	mediumpurple3
Zm00001d006371	mediumpurple3	C2 calcium/lipid-binding plant phosphoribosyltransferase family protein
Zm00001d006420	mediumpurple3
Zm00001d006463	mediumpurple3
Zm00001d006623	mediumpurple3
Zm00001d006688	mediumpurple3
Zm00001d006739	mediumpurple3
Zm00001d006759	mediumpurple3
Zm00001d006762	mediumpurple3
Zm00001d006776	mediumpurple3
Zm00001d006793	mediumpurple3
Zm00001d006828	mediumpurple3	Protein LONGIFOLIA 2
Zm00001d007089	mediumpurple3
Zm00001d007107	mediumpurple3
Zm00001d007143	mediumpurple3
Zm00001d007189	mediumpurple3
Zm00001d007343	mediumpurple3
Zm00001d007534	mediumpurple3
Zm00001d007709	mediumpurple3
Zm00001d008403	mediumpurple3
Zm00001d008430	mediumpurple3
Zm00001d008495	mediumpurple3
Zm00001d008665	mediumpurple3
Zm00001d008693	mediumpurple3
Zm00001d008842	mediumpurple3
Zm00001d008875	mediumpurple3
Zm00001d008905	mediumpurple3
Zm00001d008990	mediumpurple3
Zm00001d008999	mediumpurple3
Zm00001d009413	mediumpurple3
Zm00001d009439	mediumpurple3	Putative CRAL/TRIO domain containing%252C Sec14p-like phosphatidylinositol transfer family protein
Zm00001d009613	mediumpurple3
Zm00001d009969	mediumpurple3
Zm00001d010018	mediumpurple3	Protein kinase superfamily protein
Zm00001d010050	mediumpurple3
Zm00001d010205	mediumpurple3
Zm00001d010440	mediumpurple3
Zm00001d010540	mediumpurple3
Zm00001d010560	mediumpurple3
Zm00001d010578	mediumpurple3	Protein kinase superfamily protein
Zm00001d010965	mediumpurple3
Zm00001d011002	mediumpurple3
Zm00001d011036	mediumpurple3
Zm00001d011239	mediumpurple3
Zm00001d011486	mediumpurple3	CTP synthase family protein
Zm00001d011611	mediumpurple3
Zm00001d011637	mediumpurple3
Zm00001d011785	mediumpurple3
Zm00001d011846	mediumpurple3	Calcium-dependent lipid-binding (CaLB domain) family protein
Zm00001d012043	mediumpurple3
Zm00001d012297	mediumpurple3
Zm00001d012308	mediumpurple3
Zm00001d012337	mediumpurple3
Zm00001d012382	mediumpurple3
Zm00001d012572	mediumpurple3	Bifunctional inhibitor/lipid-transfer protein/seed storage 2S albumin superfamily protein
Zm00001d012603	mediumpurple3
Zm00001d012614	mediumpurple3
Zm00001d012709	mediumpurple3
Zm00001d013109	mediumpurple3
Zm00001d013582	mediumpurple3
Zm00001d013592	mediumpurple3
Zm00001d013612	mediumpurple3	Tubulin beta-4 chain
Zm00001d013741	mediumpurple3
Zm00001d013830	mediumpurple3	cytochrome P450 family 76 subfamily C polypeptide 7
Zm00001d013885	mediumpurple3
Zm00001d014331	mediumpurple3
Zm00001d014361	mediumpurple3
Zm00001d014386	mediumpurple3
Zm00001d014610	mediumpurple3
Zm00001d014721	mediumpurple3
Zm00001d014888	mediumpurple3
Zm00001d014983	mediumpurple3
Zm00001d015031	mediumpurple3
Zm00001d016238	mediumpurple3
Zm00001d016459	mediumpurple3
Zm00001d016460	mediumpurple3
Zm00001d016567	mediumpurple3
Zm00001d016568	mediumpurple3
Zm00001d016662	mediumpurple3
Zm00001d016674	mediumpurple3
Zm00001d016697	mediumpurple3
Zm00001d016741	mediumpurple3
Zm00001d016804	mediumpurple3
Zm00001d016811	mediumpurple3
Zm00001d016844	mediumpurple3
Zm00001d016979	mediumpurple3
Zm00001d017050	mediumpurple3
Zm00001d017101	mediumpurple3
Zm00001d017110	mediumpurple3
Zm00001d017303	mediumpurple3
Zm00001d017438	mediumpurple3
Zm00001d017466	mediumpurple3
Zm00001d017539	mediumpurple3
Zm00001d017560	mediumpurple3
Zm00001d017666	mediumpurple3
Zm00001d017726	mediumpurple3
Zm00001d017806	mediumpurple3
Zm00001d018199	mediumpurple3
Zm00001d018362	mediumpurple3
Zm00001d018421	mediumpurple3
Zm00001d018451	mediumpurple3
Zm00001d018481	mediumpurple3
Zm00001d018902	mediumpurple3
Zm00001d019149	mediumpurple3
Zm00001d019221	mediumpurple3
Zm00001d019227	mediumpurple3
Zm00001d019265	mediumpurple3	UDP-glucosyltransferase
Zm00001d019266	mediumpurple3
Zm00001d019447	mediumpurple3
Zm00001d019507	mediumpurple3
Zm00001d020100	mediumpurple3
Zm00001d020457	mediumpurple3
Zm00001d020673	mediumpurple3
Zm00001d020708	mediumpurple3
Zm00001d020773	mediumpurple3
Zm00001d020867	mediumpurple3
Zm00001d020941	mediumpurple3
Zm00001d020969	mediumpurple3
Zm00001d021136	mediumpurple3
Zm00001d021305	mediumpurple3
Zm00001d021316	mediumpurple3
Zm00001d021329	mediumpurple3
Zm00001d021442	mediumpurple3	Protein NLP2
Zm00001d021529	mediumpurple3
Zm00001d021687	mediumpurple3
Zm00001d021688	mediumpurple3
Zm00001d021813	mediumpurple3
Zm00001d021946	mediumpurple3
Zm00001d021965	mediumpurple3
Zm00001d021970	mediumpurple3
Zm00001d021985	mediumpurple3
Zm00001d022069	mediumpurple3
Zm00001d022161	mediumpurple3
Zm00001d022225	mediumpurple3
Zm00001d022274	mediumpurple3	pyruvate orthophosphate dikinase4
Zm00001d022349	mediumpurple3
Zm00001d023400	mediumpurple3	Putative cytochrome P450 superfamily protein
Zm00001d023413	mediumpurple3
Zm00001d023468	mediumpurple3
Zm00001d023529	mediumpurple3
Zm00001d023601	mediumpurple3
Zm00001d023737	mediumpurple3
Zm00001d024102	mediumpurple3
Zm00001d024386	mediumpurple3
Zm00001d024531	mediumpurple3
Zm00001d024796	mediumpurple3
Zm00001d024852	mediumpurple3
Zm00001d024885	mediumpurple3
Zm00001d024934	mediumpurple3	Probable beta-14-xylosyltransferase IRX9H
Zm00001d025024	mediumpurple3
Zm00001d025036	mediumpurple3
Zm00001d025126	mediumpurple3
Zm00001d025303	mediumpurple3
Zm00001d025674	mediumpurple3
Zm00001d026079	mediumpurple3
Zm00001d026088	mediumpurple3
Zm00001d026113	mediumpurple3
Zm00001d026126	mediumpurple3
Zm00001d026127	mediumpurple3
Zm00001d026128	mediumpurple3
Zm00001d026165	mediumpurple3
Zm00001d026295	mediumpurple3
Zm00001d026460	mediumpurple3
Zm00001d026627	mediumpurple3
Zm00001d027268	mediumpurple3
Zm00001d027332	mediumpurple3	Nonspecific lipid-transfer protein
Zm00001d027335	mediumpurple3
Zm00001d027430	mediumpurple3
Zm00001d027439	mediumpurple3
Zm00001d027448	mediumpurple3
Zm00001d027471	mediumpurple3
Zm00001d027500	mediumpurple3	Flower-specific gamma-thionin
Zm00001d027523	mediumpurple3
Zm00001d027548	mediumpurple3
Zm00001d027718	mediumpurple3
Zm00001d027852	mediumpurple3
Zm00001d027900	mediumpurple3
Zm00001d027934	mediumpurple3
Zm00001d027996	mediumpurple3	Alcohol dehydrogenase-like 2
Zm00001d028114	mediumpurple3
Zm00001d028235	mediumpurple3
Zm00001d028319	mediumpurple3
Zm00001d028323	mediumpurple3
Zm00001d028368	mediumpurple3
Zm00001d028386	mediumpurple3
Zm00001d028391	mediumpurple3
Zm00001d028474	mediumpurple3
Zm00001d028482	mediumpurple3
Zm00001d028571	mediumpurple3
Zm00001d028907	mediumpurple3
Zm00001d028920	mediumpurple3
Zm00001d029134	mediumpurple3
Zm00001d029214	mediumpurple3
Zm00001d029254	mediumpurple3
Zm00001d029258	mediumpurple3
Zm00001d029383	mediumpurple3
Zm00001d029656	mediumpurple3
Zm00001d029755	mediumpurple3
Zm00001d029757	mediumpurple3
Zm00001d029806	mediumpurple3
Zm00001d029879	mediumpurple3
Zm00001d029969	mediumpurple3
Zm00001d030026	mediumpurple3
Zm00001d030267	mediumpurple3
Zm00001d030339	mediumpurple3
Zm00001d030346	mediumpurple3
Zm00001d030363	mediumpurple3
Zm00001d030556	mediumpurple3
Zm00001d030562	mediumpurple3
Zm00001d030577	mediumpurple3
Zm00001d030891	mediumpurple3	Homeodomain-like superfamily protein
Zm00001d031170	mediumpurple3
Zm00001d031224	mediumpurple3
Zm00001d031290	mediumpurple3
Zm00001d031300	mediumpurple3
Zm00001d031434	mediumpurple3
Zm00001d031447	mediumpurple3
Zm00001d031619	mediumpurple3
Zm00001d031725	mediumpurple3
Zm00001d031785	mediumpurple3
Zm00001d031833	mediumpurple3
Zm00001d031925	mediumpurple3
Zm00001d032032	mediumpurple3
Zm00001d032079	mediumpurple3
Zm00001d032098	mediumpurple3
Zm00001d032212	mediumpurple3
Zm00001d032605	mediumpurple3
Zm00001d032693	mediumpurple3
Zm00001d032897	mediumpurple3
Zm00001d033055	mediumpurple3
Zm00001d033327	mediumpurple3
Zm00001d033391	mediumpurple3
Zm00001d033402	mediumpurple3
Zm00001d033407	mediumpurple3
Zm00001d033423	mediumpurple3
Zm00001d033457	mediumpurple3
Zm00001d033504	mediumpurple3
Zm00001d033539	mediumpurple3	Gamma-glutamyl peptidase 1
Zm00001d033585	mediumpurple3
Zm00001d033654	mediumpurple3
Zm00001d033793	mediumpurple3
Zm00001d033917	mediumpurple3
Zm00001d033922	mediumpurple3
Zm00001d034088	mediumpurple3
Zm00001d034365	mediumpurple3
Zm00001d034370	mediumpurple3
Zm00001d034444	mediumpurple3	Whole genome shotgun sequence of line PN40024 scaffold_179 .assembly12x (Fragment)
Zm00001d034511	mediumpurple3
Zm00001d034555	mediumpurple3
Zm00001d034770	mediumpurple3
Zm00001d034844	mediumpurple3
Zm00001d035249	mediumpurple3
Zm00001d035331	mediumpurple3
Zm00001d035559	mediumpurple3	Expressed protein%3B Mannose-specific jacalin-related lectin%3B protein
Zm00001d035560	mediumpurple3
Zm00001d035631	mediumpurple3
Zm00001d035683	mediumpurple3	Subtilisin-chymotrypsin inhibitor CI-1B%253B Subtilisin-chymotrypsin inhibitor CI-1B isoform 1%253B Subtilisin-chymotrypsin inhibitor CI-1B isoform 2%253B Subtilisin-chymotrypsin inhibitor CI-1B isoform 3
Zm00001d035694	mediumpurple3
Zm00001d035981	mediumpurple3
Zm00001d035999	mediumpurple3
Zm00001d036297	mediumpurple3
Zm00001d036301	mediumpurple3
Zm00001d036415	mediumpurple3
Zm00001d036706	mediumpurple3
Zm00001d036750	mediumpurple3
Zm00001d036784	mediumpurple3
Zm00001d036804	mediumpurple3
Zm00001d036912	mediumpurple3
Zm00001d037164	mediumpurple3
Zm00001d037229	mediumpurple3
Zm00001d037307	mediumpurple3
Zm00001d037540	mediumpurple3
Zm00001d037652	mediumpurple3
Zm00001d037711	mediumpurple3
Zm00001d037769	mediumpurple3
Zm00001d037816	mediumpurple3	C4-dicarboxylate transporter/malic acid transport protein isoform 1%253B C4-dicarboxylate transporter/malic acid transport protein isoform 2
Zm00001d037943	mediumpurple3
Zm00001d037951	mediumpurple3
Zm00001d038117	mediumpurple3
Zm00001d038333	mediumpurple3
Zm00001d038338	mediumpurple3
Zm00001d038372	mediumpurple3
Zm00001d038446	mediumpurple3
Zm00001d038574	mediumpurple3	Basic leucine zipper 24
Zm00001d038753	mediumpurple3
Zm00001d038794	mediumpurple3
Zm00001d038820	mediumpurple3
Zm00001d038925	mediumpurple3
Zm00001d038977	mediumpurple3
Zm00001d039282	mediumpurple3
Zm00001d039567	mediumpurple3
Zm00001d039615	mediumpurple3
Zm00001d039669	mediumpurple3
Zm00001d039781	mediumpurple3
Zm00001d039785	mediumpurple3
Zm00001d039859	mediumpurple3	Metallothionein-like protein type 2
Zm00001d039903	mediumpurple3
Zm00001d039944	mediumpurple3
Zm00001d040029	mediumpurple3
Zm00001d040056	mediumpurple3
Zm00001d040110	mediumpurple3
Zm00001d040124	mediumpurple3
Zm00001d040125	mediumpurple3
Zm00001d040205	mediumpurple3
Zm00001d040519	mediumpurple3
Zm00001d040527	mediumpurple3
Zm00001d040542	mediumpurple3
Zm00001d041148	mediumpurple3
Zm00001d041450	mediumpurple3
Zm00001d041481	mediumpurple3
Zm00001d041553	mediumpurple3	Osmotin-like protein
Zm00001d041580	mediumpurple3
Zm00001d041705	mediumpurple3
Zm00001d041927	mediumpurple3
Zm00001d041935	mediumpurple3
Zm00001d041960	mediumpurple3
Zm00001d041972	mediumpurple3
Zm00001d041998	mediumpurple3
Zm00001d042057	mediumpurple3
Zm00001d042142	mediumpurple3
Zm00001d042313	mediumpurple3
Zm00001d042443	mediumpurple3
Zm00001d042507	mediumpurple3
Zm00001d042747	mediumpurple3
Zm00001d042800	mediumpurple3	Protein BUD31-like protein 1
Zm00001d042961	mediumpurple3	respiratory burst oxidase1
Zm00001d042979	mediumpurple3
Zm00001d043165	mediumpurple3
Zm00001d043193	mediumpurple3
Zm00001d043198	mediumpurple3
Zm00001d043422	mediumpurple3
Zm00001d043443	mediumpurple3	Mannan endo-14-beta-mannosidase 2
Zm00001d043516	mediumpurple3
Zm00001d043601	mediumpurple3	NADP-dependent malic enzyme6
Zm00001d043680	mediumpurple3
Zm00001d043709	mediumpurple3
Zm00001d043806	mediumpurple3
Zm00001d043906	mediumpurple3
Zm00001d043935	mediumpurple3	Ras-related protein RABA1f
Zm00001d043943	mediumpurple3
Zm00001d043993	mediumpurple3
Zm00001d044015	mediumpurple3
Zm00001d044033	mediumpurple3
Zm00001d044038	mediumpurple3
Zm00001d044091	mediumpurple3
Zm00001d044187	mediumpurple3
Zm00001d044189	mediumpurple3
Zm00001d044228	mediumpurple3
Zm00001d044259	mediumpurple3
Zm00001d044390	mediumpurple3
Zm00001d044395	mediumpurple3
Zm00001d044533	mediumpurple3
Zm00001d044654	mediumpurple3
Zm00001d044685	mediumpurple3	Non-specific lipid-transfer protein
Zm00001d044686	mediumpurple3	Non-specific lipid-transfer protein
Zm00001d044690	mediumpurple3
Zm00001d044747	mediumpurple3
Zm00001d044921	mediumpurple3
Zm00001d045026	mediumpurple3
Zm00001d045077	mediumpurple3
Zm00001d045078	mediumpurple3
Zm00001d045125	mediumpurple3
Zm00001d045157	mediumpurple3
Zm00001d045302	mediumpurple3	Zea nodulation homolog1
Zm00001d045462	mediumpurple3
Zm00001d045576	mediumpurple3
Zm00001d045579	mediumpurple3
Zm00001d046455	mediumpurple3
Zm00001d046595	mediumpurple3
Zm00001d046642	mediumpurple3
Zm00001d046662	mediumpurple3
Zm00001d046700	mediumpurple3
Zm00001d047182	mediumpurple3
Zm00001d047323	mediumpurple3
Zm00001d047345	mediumpurple3
Zm00001d047533	mediumpurple3
Zm00001d047597	mediumpurple3
Zm00001d047672	mediumpurple3
Zm00001d047683	mediumpurple3
Zm00001d047840	mediumpurple3
Zm00001d047945	mediumpurple3
Zm00001d048066	mediumpurple3
Zm00001d048085	mediumpurple3
Zm00001d048201	mediumpurple3
Zm00001d048246	mediumpurple3
Zm00001d048263	mediumpurple3
Zm00001d048419	mediumpurple3
Zm00001d048476	mediumpurple3	Acyltransferase
Zm00001d048493	mediumpurple3
Zm00001d048499	mediumpurple3
Zm00001d048903	mediumpurple3
Zm00001d048907	mediumpurple3
Zm00001d048914	mediumpurple3
Zm00001d049045	mediumpurple3
Zm00001d049048	mediumpurple3
Zm00001d049080	mediumpurple3
Zm00001d049502	mediumpurple3
Zm00001d049753	mediumpurple3
Zm00001d049822	mediumpurple3
Zm00001d049889	mediumpurple3	Putative AP2/EREBP transcription factor superfamily protein
Zm00001d050011	mediumpurple3
Zm00001d050017	mediumpurple3
Zm00001d050062	mediumpurple3
Zm00001d050149	mediumpurple3
Zm00001d050285	mediumpurple3
Zm00001d050323	mediumpurple3
Zm00001d050365	mediumpurple3
Zm00001d051163	mediumpurple3
Zm00001d051249	mediumpurple3
Zm00001d051343	mediumpurple3
Zm00001d051592	mediumpurple3
Zm00001d051637	mediumpurple3
Zm00001d051936	mediumpurple3
Zm00001d051981	mediumpurple3
Zm00001d052210	mediumpurple3
Zm00001d052247	mediumpurple3
Zm00001d052292	mediumpurple3
Zm00001d052316	mediumpurple3
Zm00001d052394	mediumpurple3
Zm00001d052422	mediumpurple3
Zm00001d052947	mediumpurple3
Zm00001d052958	mediumpurple3
Zm00001d052988	mediumpurple3
Zm00001d053049	mediumpurple3
Zm00001d053425	mediumpurple3
Zm00001d053826	mediumpurple3
